# Supplementary material for: Characterization of Adenylyl Cyclase Isoform 6 Residues Interacting with Forskolin
Source: Biology (Basel). 2023 Apr 10;12(4):572. doi: 10.3390/biology12040572 (PMC10135528; doi:10.3390/biology12040572)
Supplement: Supplementary file 1 [file biology-12-00572-s001.zip]

Archive with 1 entries (1 files):
- biology-2257568-supplementary.pdf
